# Supplementary material for: Molecular Dynamics Analysis of the Stereoselective Recognition of Myo-Inositol and D-Chiro-Inositol in a Protein-Based Biosensor
Source: Sensors (Basel). 2026 Jun 12;26(12):3765. doi: 10.3390/s26123765 (PMC13307042; doi:10.3390/s26123765)
Supplement: Supplementary file 1 [file sensors-26-03765-s001.zip]

Archive with 1 entries (1 files):
- sensors-4291579-Supplementary.pdf
